# Supplementary material for: Profiling zero-dose measles-rubella children in Zambia: Insights from the 2024 post-campaign coverage survey
Source: PLOS Glob Public Health. 2025 Dec 30;5(12):e0005265. doi: 10.1371/journal.pgph.0005265 (PMC12753047; doi:10.1371/journal.pgph.0005265)
Supplement: S1 Data — (CSV) [file pgph.0005265.s003.csv]

summary_block	strat1_type	strat1_value	category_type	category	indicator	prev	N_unweighted
National_vaccination_status	Geography	National	vacc_status	Zero_dose	vacc_status:Zero_dose	12	1077
National_vaccination_status	Geography	National	vacc_status	Routine_only	vacc_status:Routine_only	15	1356
National_vaccination_status	Geography	National	vacc_status	Campaign_only	vacc_status:Campaign_only	23.1	1887
National_vaccination_status	Geography	National	vacc_status	Routine_and_Campaign	vacc_status:Routine_and_Campaign	49.9	4302
Vaccination_status_by_province	Province	Western	vacc_status	Zero_dose	vacc_status:Zero_dose	17.7	217
Vaccination_status_by_province	Province	Western	vacc_status	Routine_only	vacc_status:Routine_only	19.9	246
Vaccination_status_by_province	Province	Western	vacc_status	Campaign_only	vacc_status:Campaign_only	16.8	217
Vaccination_status_by_province	Province	Western	vacc_status	Routine_and_Campaign	vacc_status:Routine_and_Campaign	45.6	574
Vaccination_status_by_province	Province	Central	vacc_status	Zero_dose	vacc_status:Zero_dose	19.1	163
Vaccination_status_by_province	Province	Central	vacc_status	Routine_only	vacc_status:Routine_only	15.9	131
Vaccination_status_by_province	Province	Central	vacc_status	Campaign_only	vacc_status:Campaign_only	19.4	191
Vaccination_status_by_province	Province	Central	vacc_status	Routine_and_Campaign	vacc_status:Routine_and_Campaign	45.6	427
Vaccination_status_by_province	Province	Copperbelt	vacc_status	Zero_dose	vacc_status:Zero_dose	6.7	47
Vaccination_status_by_province	Province	Copperbelt	vacc_status	Routine_only	vacc_status:Routine_only	14.9	103
Vaccination_status_by_province	Province	Copperbelt	vacc_status	Campaign_only	vacc_status:Campaign_only	21.9	151
Vaccination_status_by_province	Province	Copperbelt	vacc_status	Routine_and_Campaign	vacc_status:Routine_and_Campaign	56.6	388
Vaccination_status_by_province	Province	Eastern	vacc_status	Zero_dose	vacc_status:Zero_dose	9.3	68
Vaccination_status_by_province	Province	Eastern	vacc_status	Routine_only	vacc_status:Routine_only	13.5	102
Vaccination_status_by_province	Province	Eastern	vacc_status	Campaign_only	vacc_status:Campaign_only	23.6	183
Vaccination_status_by_province	Province	Eastern	vacc_status	Routine_and_Campaign	vacc_status:Routine_and_Campaign	53.6	421
Vaccination_status_by_province	Province	Luapula	vacc_status	Zero_dose	vacc_status:Zero_dose	11.9	138
Vaccination_status_by_province	Province	Luapula	vacc_status	Routine_only	vacc_status:Routine_only	19.5	218
Vaccination_status_by_province	Province	Luapula	vacc_status	Campaign_only	vacc_status:Campaign_only	22.3	265
Vaccination_status_by_province	Province	Luapula	vacc_status	Routine_and_Campaign	vacc_status:Routine_and_Campaign	46.3	548
Vaccination_status_by_province	Province	Lusaka	vacc_status	Zero_dose	vacc_status:Zero_dose	11	69
Vaccination_status_by_province	Province	Lusaka	vacc_status	Routine_only	vacc_status:Routine_only	27.7	169
Vaccination_status_by_province	Province	Lusaka	vacc_status	Campaign_only	vacc_status:Campaign_only	13.1	81
Vaccination_status_by_province	Province	Lusaka	vacc_status	Routine_and_Campaign	vacc_status:Routine_and_Campaign	48.2	291
Vaccination_status_by_province	Province	Muchinga	vacc_status	Zero_dose	vacc_status:Zero_dose	14	141
Vaccination_status_by_province	Province	Muchinga	vacc_status	Routine_only	vacc_status:Routine_only	16.7	175
Vaccination_status_by_province	Province	Muchinga	vacc_status	Campaign_only	vacc_status:Campaign_only	18.8	184
Vaccination_status_by_province	Province	Muchinga	vacc_status	Routine_and_Campaign	vacc_status:Routine_and_Campaign	50.5	512
Vaccination_status_by_province	Province	North Western	vacc_status	Zero_dose	vacc_status:Zero_dose	12.4	80
Vaccination_status_by_province	Province	North Western	vacc_status	Routine_only	vacc_status:Routine_only	10.9	83
Vaccination_status_by_province	Province	North Western	vacc_status	Campaign_only	vacc_status:Campaign_only	28.6	166
Vaccination_status_by_province	Province	North Western	vacc_status	Routine_and_Campaign	vacc_status:Routine_and_Campaign	48.2	358
Vaccination_status_by_province	Province	Northern	vacc_status	Zero_dose	vacc_status:Zero_dose	13.3	70
Vaccination_status_by_province	Province	Northern	vacc_status	Routine_only	vacc_status:Routine_only	7.4	63
Vaccination_status_by_province	Province	Northern	vacc_status	Campaign_only	vacc_status:Campaign_only	33.1	208
Vaccination_status_by_province	Province	Northern	vacc_status	Routine_and_Campaign	vacc_status:Routine_and_Campaign	46.2	338
Vaccination_status_by_province	Province	Southern	vacc_status	Zero_dose	vacc_status:Zero_dose	10.1	84
Vaccination_status_by_province	Province	Southern	vacc_status	Routine_only	vacc_status:Routine_only	7.7	66
Vaccination_status_by_province	Province	Southern	vacc_status	Campaign_only	vacc_status:Campaign_only	29.7	241
Vaccination_status_by_province	Province	Southern	vacc_status	Routine_and_Campaign	vacc_status:Routine_and_Campaign	52.5	445
Vaccination_status_by_reg	Residence	Rural	vacc_status	Zero_dose	vacc_status:Zero_dose	13	787
Vaccination_status_by_reg	Residence	Rural	vacc_status	Routine_only	vacc_status:Routine_only	12.5	834
Vaccination_status_by_reg	Residence	Rural	vacc_status	Campaign_only	vacc_status:Campaign_only	24.4	1307
Vaccination_status_by_reg	Residence	Rural	vacc_status	Routine_and_Campaign	vacc_status:Routine_and_Campaign	50.1	2990
Vaccination_status_by_reg	Residence	Urban	vacc_status	Zero_dose	vacc_status:Zero_dose	10.2	290
Vaccination_status_by_reg	Residence	Urban	vacc_status	Routine_only	vacc_status:Routine_only	19.4	522
Vaccination_status_by_reg	Residence	Urban	vacc_status	Campaign_only	vacc_status:Campaign_only	20.9	580
Vaccination_status_by_reg	Residence	Urban	vacc_status	Routine_and_Campaign	vacc_status:Routine_and_Campaign	49.6	1312
Vaccination_status_by_sex	Sex	Male	vacc_status	Zero_dose	vacc_status:Zero_dose	11.7	526
Vaccination_status_by_sex	Sex	Male	vacc_status	Routine_only	vacc_status:Routine_only	15.6	694
Vaccination_status_by_sex	Sex	Male	vacc_status	Campaign_only	vacc_status:Campaign_only	23.4	933
Vaccination_status_by_sex	Sex	Male	vacc_status	Routine_and_Campaign	vacc_status:Routine_and_Campaign	49.2	2065
Vaccination_status_by_sex	Sex	Female	vacc_status	Zero_dose	vacc_status:Zero_dose	12.2	551
Vaccination_status_by_sex	Sex	Female	vacc_status	Routine_only	vacc_status:Routine_only	14.4	662
Vaccination_status_by_sex	Sex	Female	vacc_status	Campaign_only	vacc_status:Campaign_only	22.8	954
Vaccination_status_by_sex	Sex	Female	vacc_status	Routine_and_Campaign	vacc_status:Routine_and_Campaign	50.6	2237
